# Supplementary material for: Prognostic value of TOP2A in bladder urothelial carcinoma and potential molecular mechanisms
Source: BMC Cancer. 2019 Jun 19;19:604. doi: 10.1186/s12885-019-5814-y (PMC6582551; doi:10.1186/s12885-019-5814-y)
Supplement: Supplementary file 4 — Table S1. Tumor volumes of subcutaneous xenograft nude mice models in control group and TOP2A knockdown group. This table included the diameter and volume of the tumor sizes in control group and TOP2A knockdown group, which were measured as indicated in the methods section. (XLSX 10 kb) [file 12885_2019_5814_MOESM4_ESM.xlsx]

## Sheet: Sheet1
Table S1. Tumor volumes of subcutaneous xenograft nude mice models in control group and TOP2A knockdown group.
Control group (mm^3)							Volume(Length x Width^2 x 0.5)
Time	No.1	No.2	No.3	No.4	No.5	No.6
2W	48	22.5	75	48	32	18
3W	144	62.5	196	100	75	27
4W	384	87.5	352	162	87.5	48
5W	486	118.75	400	180	121	42.875
6W	716.625	180	625	245	144	100
7W	936	352	936	486	320	220.5
8W	1152	650	1124.12	661.5	445.5	361.25
Top2A knockdown group (mm^3)
Time	No.1	No.2	No.3	No.4	No.5	No.6
2W	6	2.25	0	2.25	0	3.375
3W	36.75	40	18	48	27	48
4W	87.5	64	40	60.75	48	70.875
5W	144	121	75	93.75	60.75	100
6W	169	144	90.75	112.5	87.5	128.562
7W	180	183.75	87.5	245	153	169
8W	384	325.125	135	352	281.25	320
